# Supplementary material for: Loss of WIPI4 in neurodegeneration causes autophagy-independent ferroptosis
Source: Nat Cell Biol. 2024 Mar 7;26(4):542–51. doi: 10.1038/s41556-024-01373-3 (PMC11021183; doi:10.1038/s41556-024-01373-3)
Supplement: Supplementary file 3 — Supplementary Table 1. Overexpression of GFP–ATG2-WT and mutant GFP–ATG2-YFS caused increased toxicity compared with inactive mutants. The percentages of abnormal fish at two different ages (24 and 48 h.p.f.) in clutches of wild-type embryos injected with different amounts of DNA (from 60 to 450 pg) are provided. Injection of GFP at <100 ng would not be expected to, and did not, cause any abnormalities, whereas injection of GFP–ATG2A-WT and GFP–ATF2A-YFS resulted in 23.1% and 53.8%, respectively, of the injected embryos exhibiting abnormalities at 48 h.p.f. To better discriminate between abnormalities induced as a result of the different ATG2A constructs, the amount of DNA injected was increased such that some abnormality was induced in the GFP-injected population. Injections of ≥300 ng DNA resulted in approximately 20% of embryos in the GFP-injected group showing abnormalities, with similar (or lower) percentages observed with injections of GFP–ATG2A-MLD and GFP–ATG2A-LTD. However, injection with GFP–ATG2A-WT and GFP–ATF2A-YFS resulted in 84.6% and 100% abnormality at 48 h.p.f., respectively. Supplementary Table 2. Mutagenesis primers for human WIPI4 and ATG2A constructs. Supplementary Table 3. CRISPR gRNAs targeting the zebrafish genes wdr45 and atg7. Supplementary Table 4. CRISPR gRNAs targeting the human WDR45 gene. [file 41556_2024_1373_MOESM3_ESM.xlsx]

## Sheet: Supplementary Table 1
Supplementary Table 1: Overexpression of ATG2-WT and mutant YFS caused increased toxicity compared to inactive mutants.
​	Injected amount (pgDNA)​	Clutch​		% abnormalities​
				24 h.p.f.	48 h.p.f.
GFP​	<100​		1​	0.0​	0.0​
	100-200​		1​	11.1​	11.1​
			2​	14.3​	14.3​
	200-300​		1​	12.5​	12.5​
			2​	18.7​	18.7​
			3​	12.1​	12.1​
			4​	13.7​	13.7​
	>300​		1​	20.0​	20.0​
			2​	21.9​	21.9​
GFP-ATG2A WT​	<100​		1​	23.1​	23.1​
	100-200​		1​	36.4​	36.4​
			2​	47.5​	47.5​
	200-300​		1​	68.8​	68.8​
			2​	42.4​	69.8​
			3​	25.0​	83.3​
			4​	60.0​	93.0​
	>300​		1​	69.2​	84.6​
GFP-ATG2A YFS​	<100​		1​	30.8​	53.8​
	100-200​		1​	41.7​	75.0​
	>300​		1​	52.4​	100.0​
			2​	58.8​	100.0​
GFP-ATG2A MLD​	100-200​		1​	0.0​	0.0​
			2​	14.3​	14.3​
	>300​		1​	15.4​	15.4​
			2​	0.0​	0.0​
GFP-ATG2A LTD​	<100​		1​	15.4​	15.4​
	100-200​		1​	4.3​	4.3​
	200-300​		1​	9.1​	9.1​
	>300​		1​	16.7​	16.7​
Table representing the percentage of abnormal fish at 2 different ages (24 h.p.f. and 48 h.p.f.) in clutches of wildtype embryos injected with different increasing amounts of DNA (from 60 to 450 pg). Injection of GFP at <100 ng would not be expected to and did not cause any abnormalities whereas injection of GFP-ATG2A WT and GFP-ATF2A YFS resulted in 23.1% and 53.8% respectively of injected embry…

## Sheet: Supplementary Table 2
Supplementary Table 2. Mutagenesis primers for human WIPI4 and ATG2A constructs
WIPI4 LOOP3 mutation
Forward	5’- CGCTGCTGCTAAGGGGCTCTGTGACCTC-3’
Reverse	5’- AGCAGCAGCAAAACTCAAACAGCTTTCGGG-3’
WIPI4 siRNA resistance
Forward	5’- CTCGCAAGTTTCACTGTGCCTGCTGAG-3’
Reverse	5’- ACTCCATTGAGAGTCCACGTACTGCCC-3’
ATG2A ΔMLD
ΔMLD F	5’- TGAGCAGTACAGGAAGGATCCGGCAGCCC-3’
ΔMLD R	5’- GGGCTGCCGGATCCTTCCTGTACTGCTCA-3’
sequencing	5’- GCAGCTTAGGGTCATGCTCA-3’
ATG2A YFS-AAA
Forward	5’- TGCTGCCGATCGGCCGTGCGGCGGCACCGTCCCTCACAACGAT-3’
Reverse	5’- ATCGTTGTGAGGGACGGTGCCGCCGCACGGCCGATCGGCAGCA-3’
sequencing	5’- GCAGCTTAGGGTCATGCTCA-3’
ATG2A LTD mutation
1 forward	5’- TTGGAAGAAGTGACCTAACTCGTGGTGCAGCAAGTAGCG-3’
1 reverse	5’- CGCTACTTGCTGCACCACGAGTTAGGTCACTTCTTCCAA-3’
2 forward	5’- GGCACGGCCACCTCCTCGGAGCCCACGAAGC-3’
2 reverse	5’- GCTTCGTGGGCTCCGAGGAGGTGGCCGTGCC-3’
3 forward	5’- GGGCTGCAAGGTGTCCTGGAGGCCGGAC-3’
3 reverse	5’- GTCCGGCCTCCAGGACACCTTGCAGCCC-3’
4,5 forward	5’- ACGACAGTGTCCAGGCGGGTCACTTTCTTCCTCCGAAGCACAGTC
4,5 reverse	5’- GACTGTGCTTCGGAGGAAGAAAGTGACCCGCCTGGACACTGTCGT
6 forward	5’- GTCTCTGCACACGCTCCTCGACGGCCAC-3’
6 reverse	5’- GTGGCCGTCGAGGAGCGTGTGCAGAGAC-3’
7 forward	5’- ACCATCAGCTCCTTGTACCCTGAGCAGCTG-3’
7 reverse	5’- CAGCTGCTCAGGGTACAAGGAGCTGATGGT-3’
8 forward	5’- CAGGAGCAGGTGCTCGGAGCCCAGCTGT-3’
8 reverse	5’- ACAGCTGGGCTCCGAGCACCTGCTCCTG-3’
9 forward	5’- GTGGTCTGTAAGGCTCCTGGCGCTGAGCAGTTCC-3’
9 reverse	5’- GGAACTGCTCAGCGCCAGGAGCCTTACAGACCAC-3’
Primers to remove the Tau.K18 (P301L/V337M) insertion of pMK1253
forward	5’- GGTCGCCAACCGCAGGCTGTACAAGTAAACC-3’
reverse	5’- GGTTTACTTGTACAGCCTGCGGTTGGCGACC-3’
Primers to insert ATG2A and ATG2A-RLA into the lentivirus construct adapted from pMK1253
BmtI-F	5’- GGATCCTCAGTCTTGGGCACTGTCCGA-3’
SgrAI-R	5’- ACCCAAGCCAGGCGCCGCCGGTGG-3’
Primers for qPCR detection of wdr45 expression levels
wdr45-exon10_F3	TCGGGAAGAACACCTCCAAA
wdr45-exon11_R3	GCAACAGGAGCATTCAGAACT

## Sheet: Supplementary Table 3
Supplementary Table 3. CRISPR guide-RNAs targeting zebrafish wdr45 and atg7 genes
gRNA #	Targeted sequence for wdr45	wdr45 exon	Targeted sequence for atg7	atg7 exon
1	GCTGTTGACTCCTCTCTGCT	2	CTGCTTTGTCCAGCA	3
2	ACCTGCTCATGATCTA	4	GAGCACTGCAGAACG	1
3	GTTTGGTGTTGGAGAGATCC	6	GAGCGCTATTCAGTC	4
4	GTTCAGTTTGGTGTCTTTCA	9	TCTCTGTGCCTCCAG	6

## Sheet: Supplementary Table 4
Supplementary Table 4. CRISPR guide-RNAs targeting human WDR45 gene
gRNA #	sgRNA oligo	Targeted region
1	For: 5’-CACCGAGGTGTGCGCATCTACAACG	WDR45 Exon 3
	Rev: 5’-AAACCGTTGTAGATGCGCACACCTC
2	For: 5’-CACCGGGGACTACTACCACCGCCCA	WDR45 Exon 4
	Rev: 5’- AAACTGGGCGGTGGTAGTAGTCCCC
3	For: 5’-CACCGAGGTTAGTGAGGTCACACAC	WDR45 Intron 1
	Rev: 5’- AAACGTGTGTGACCTCACTAACCTC
4	For: 5’-CACCGAGGCAGAAATAGTTACCGAG	WDR45 Intron 2
	Rev: 5’- AAACCTCGGTAACTATTTCTGCCTC
5	For: 5’-CACCGGAAATTGCCAGGGACCCAGA	WDR45 3’-UTR
	Rev: 5’- AAACTCTGGGTCCCTGGCAATTTCC
6	For: 5’-CACCGGAGGCTAGGACGCAATGCA	Non-targeting
	Rev: 5’-AAACTGCATTGCGTCCTAGCCTCC
