# Supplementary material for: Loss of WIPI4 in neurodegeneration causes autophagy-independent ferroptosis
Source: Nat Cell Biol. 2024 Mar 7;26(4):542–51. doi: 10.1038/s41556-024-01373-3 (PMC11021183; doi:10.1038/s41556-024-01373-3)
Supplement: Supplementary file 4 — Numerical source data. [file 41556_2024_1373_MOESM4_ESM.xlsx]

## Sheet: Figure 1
a	Cell Cytotoxicity (n=4) measured by LDH release in control and WIPI4 siRNA knockdown SH-SY5Y cells.
	scr				siWIPI4
DMSO	100	100	100	100	242.406	169.255	135.879	236.241			scr DMSO vs siWIPI4 DMSO	one-sample t test		siWIPI4 DMSO vs siWIPI4 Z-VAD-fmk	Paired t test		siWIPI4 DMSO vs siWIPI4 Necrostatin	Paired t test		siWIPI4 DMSO vs siWIPI4 Lip-1	Paired t test		siWIPI4 DMSO vs siWIPI4 Fer-1	Paired t test
Z-VAD-fmk	125.413	49.4453	74.303	85.2544	171.128	171.474	117.818	204.984			P value	0.0102		P value	0.1523		P value	0.2418		P value	0.0292		P value	0.0066
Necrostatin	340	308.399	170.061	73.053	212.632	151.03	146.546	224.091			P value summary	*		P value summary	ns		P value summary	ns		P value summary	*		P value summary	**
Lip-1	219.699	155.785	111.273	75.1869	156.241	129.002	104.606	141.018			Significantly different (P < 0.05)?	Yes		Significantly different (P < 0.05)?	No		Significantly different (P < 0.05)?	No		Significantly different (P < 0.05)?	Yes		Significantly different (P < 0.05)?	Yes
Fer-1	177.293	126.307	81.2121	92.3676	77.594	36.2916	60.2424	110.903			One- or two-tailed P value?	Two-tailed		One- or two-tailed P value?	Two-tailed		One- or two-tailed P value?	Two-tailed		One- or two-tailed P value?	Two-tailed		One- or two-tailed P value?	Two-tailed
											t, df	t=3.692, df=6		t, df	t=1.909, df=3		t, df	t=1.455, df=3		t, df	t=3.935, df=3		t, df	t=6.758, df=3
														Number of pairs	4		Number of pairs	4		Number of pairs	4		Number of pairs	4
b	Cell viability (n=3) was measured by AquaBluer in control and WIPI4 knockdown SH-SY5Y cells
	scr			siWIPI4							scr DMSO vs siWIPI4 DMSO	one-sample t test		siW4 DMSO vs. siW4 V-ZAD-fmk	Paired t test		siWIPI4 DMSO vs siWIPI4 Necrostatin	Paired t test		siWIPI4 DMSO vs siWIPI4 Lip-1	Paired t test		siWIPI4 DMSO vs siWIPI4 Lip-1	Paired t test
DMSO	100	100	100	86.6398	76.1966	83.4132					P value	0.0044		P value	0.4691		P value	0.1799		P value	0.0494		P value	0.0148
Z-VAD-fmk	99.8294	98.0193	97.2827	70.3937	75.7384	85.0938					P value summary	**		P value summary	ns		P value summary	ns		P value summary	*		P value summary	*
Necrostatin	97.304	96.5938	98.0294	67.0398	72.3939	77.0494					Significantly different (P < 0.05)?	Yes		Significantly different (P < 0.05)?	No		Significantly different (P < 0.05)?	No		Significantly different (P < 0.05)?	Yes		Significantly different (P < 0.05)?	Yes
Lip-1	96.9389	87.6146	95.9924	93.809	90.2171	91.0076					One- or two-tailed P value?	Two-tailed		One- or two-tailed P value?	Two-tailed		One- or two-tailed P value?	Two-tailed		One- or two-tailed P value?	Two-tailed		One- or two-tailed P value?	Two-tailed
Fer-1	91.9861	90.4355	97.1174	99.9535	90.8999	92.966					t, df	t=5.804, df=4		t, df	t=0.8859, df=2		t, df	t=2.027, df=2		t, df	t=4.329, df=2		t, df	t=8.140, df=2
														Number of pairs	3		Number of pairs	3		Number of pairs	3		Number of pairs	3
												spCas9 DMSO	WIPI4 KO DMSO
											Theoretical mean	100	100		WIPI4 KO DMSO vs. WIPI4 KO NAC 0.2 mM	Paired t test		WIPI4 KO DMSO vs. WIPI4 KO NAC 1 mM			WIPI4 KO DMSO vs. WIPI4 KO DFO 100µM
c	Dead cell number per well (ratio, normliased to spCas9 DMSO control, n=3) measured by Satorious red dye										Actual mean	100	309.4		P value	0.0208		P value	0.0168		P value	0.014
	spCas9			WIPI4 KO							Number of values	3	3		P value summary	*		P value summary	*		P value summary	*
DMSO	100	100	100	298.589	259.09	370.55									Significantly different (P < 0.05)?	Yes		Significantly different (P < 0.05)?	Yes		Significantly different (P < 0.05)?	Yes
NAC 0.2mM	55.1596	94.0226	102.397	146.696	115.024	146.821					One sample t test	Sample difference has zero SD			One- or two-tailed P value?	Two-tailed		One- or two-tailed P value?	Two-tailed		One- or two-tailed P value?	Two-tailed
NAC 1mM	113.883	103.07	65.0319	224.499	126.656	164.798					t, df		t=6.418, df=2		t, df	t=6.833, df=2		t, df	t=7.619, df=2		t, df	t=8.367, df=2
DFO 100µM	82.9993	113.409	145.28	156.347	134.087	184.901					P value (two tailed)		0.0234		Number of pairs	3		Number of pairs	3		Number of pairs	3
											P value summary		*
											Significant (alpha=0.05)?		Yes
												scr	siWIPI4		Column C	siWIPI4 Fer-1
d	MDA levels (n=3) of control or WIPI4 siRNA knockdown SH-SY5Y cells										Theoretical mean	100	100		vs.	vs.
scr	siWIPI4	siWIPI4 Fer-1									Actual mean	100	131.3		Column B	siWIPI4
100	127.779	106.795									Number of values	3	3
100	126.826	108.398													Paired t test
100	139.259	105.05									One sample t test	Sample difference has zero SD			P value	0.0375
											t, df		t=7.832, df=2		P value summary	*
											P value (two tailed)		0.0159		Significantly different (P < 0.05)?	Yes
											P value summary		*		One- or two-tailed P value?	Two-tailed
											Significant (alpha=0.05)?		Yes		t, df	t=5.018, df=2
f	Ratio of intensities of 510 and 591 emissions quantified from images of iPSC neurons shown in Figure 1e (n=5)														Number of pairs	3
scr	shWIPI4	shWIPI4+Lip-1									Column B	shWIPI4		Column C	shWIPI4+Lip-1
0.58995	2.94713	1.09513									vs.	vs.		vs.	vs.
0.492158	2.45663	0.489824									Column A	scr		Column B	shWIPI4
0.585771	2.65275	1.03684									Paired t test			Paired t test
0.570315	2.5968	0.700879									P value	0.0015		P value	0.0014
0.978169	4.58415	1.45543									P value summary	**		P value summary	**
SEM											Significantly different (P < 0.05)?	Yes		Significantly different (P < 0.05)?	Yes
0.191353	0.877416	0.373406									One- or two-tailed P value?	Two-tailed		One- or two-tailed P value?	Two-tailed
0.110481	0.506591	0.215592									t, df	t=7.808, df=4		t, df	t=7.870, df=4
											Number of pairs	5		Number of pairs	5

## Sheet: Figure 2
a	Graph represents the survival rate of WIPI4 CRISPR mutant fish and uninjected siblings
Weeks	Uninjected	WIPI4 CRISPR					data summary				Comparison of Survival Curves
0	60	60						Uninjected	WIPI4 CRISPR
2	60	60					Number of rows	121	121		Log-rank (Mantel-Cox) test
3	52	51					# of blank lines	61	61		Chi square	4.721
4	50	48					# rows with impossible data	0	0		df	1
5	43	35					# censored subjects	41	28		P value	0.0298
6	42	34					# deaths/events	19	32		P value summary	*
7	41	28									Are the survival curves sig different?	Yes
							Median survival	Undefined	6
											Median survival
											Uninjected	Undefined
											WIPI4 CRISPR	6
											Hazard Ratio (Mantel-Haenszel)	A/B	B/A
											Ratio (and its reciprocal)	0.5191	1.927
											95% CI of ratio	0.2873 to 0.9378	1.066 to 3.481
											Hazard Ratio (logrank)	A/B	B/A
											Ratio (and its reciprocal)	0.5621	1.779
											95% CI of ratio	0.3246 to 0.9733	1.027 to 3.081
c	Fluorescence area of rho:EGFP transgenic fish treated with DMSO or 10 μM Fer-1 from 5 to 10 d.p.f
DMSO	Fer-1	DMSO	Fer-1			Column A	DMSO		Column A	DMSO		Column C	DMSO		Column A	DMSO
0.274	0.272	0.214	0.279			vs.	vs.		vs.	vs.		vs.	vs.		vs.	vs.
0.209	0.201	0.242	0.238			Column B	Fer-1		Column C	DMSO		Column D	Fer-1		Column D	Fer-1
0.196	0.231	0.168	0.205
0.213	0.231	0.223	0.234			Unpaired t test			Unpaired t test			Unpaired t test			Unpaired t test
0.28	0.238	0.195	0.23			P value	0.6952		P value	0.0481		P value	0.0018		P value	0.1805
0.191	0.185	0.183	0.239			P value summary	ns		P value summary	*		P value summary	**		P value summary	ns
0.258	0.209	0.142	0.323			Significantly different (P < 0.05)?	No		Significantly different (P < 0.05)?	Yes		Significantly different (P < 0.05)?	Yes		Significantly different (P < 0.05)?	No
0.21	0.191	0.164	0.255			One- or two-tailed P value?	Two-tailed		One- or two-tailed P value?	Two-tailed		One- or two-tailed P value?	Two-tailed		One- or two-tailed P value?	Two-tailed
0.184	0.359	0.235	0.215			t, df	t=0.3942, df=49		t, df	t=2.029, df=47		t, df	t=3.288, df=54		t, df	t=1.358, df=51
0.209	0.294	0.249	0.267
0.195	0.227	0.217	0.274
0.201	0.229	0.19	0.245
0.218	0.19	0.229	0.225
0.185	0.159	0.176	0.17
0.209	0.219	0.225	0.166
0.218	0.272	0.187	0.269
0.256	0.177	0.223	0.243
0.208	0.177	0.192	0.214
0.226	0.215	0.21	0.172
0.254	0.269	0.213	0.229
0.245	0.223	0.246	0.2
0.244	0.196	0.248	0.201
0.272	0.205	0.205	0.22
	0.263	0.182	0.263
	0.251	0.219	0.225
	0.271	0.215	0.202
	0.2		0.282
	0.238		0.272
			0.252
			0.309
d	MDA levels of Wdr45-KD fish by CRISPR injection and uninjected siblings at 5 d.p.f.
Uninjected	wdr45_KD	nmol/µg protein				Uninjected vs. wdr45_KD	Unpaired t test
0.013	0.0164					P value	0.0223
0.0121	0.0143					P value summary	*
0.0144	0.0145					Significantly different (P < 0.05)?	Yes
0.0133	0.0151					One- or two-tailed P value?	Two-tailed
0.0143	0.0148					t, df	t=2.825, df=8

## Sheet: Figure 3
a	Cell Cytotoxicity (n=3) measured by LDH release in control, WIPI4 or WIPI2 siRNA-treated SH-SY5Y cells.
scr	siWIPI4	siWIPI2							scr	siWIPI4	siWIPI2
100	137.607	104.701						Theoretical mean	100	100	100
100	140.328	102.497						Actual mean	100	138	102.8
100	135.974	101.139						Number of values	3	3	3
								One sample t test	Sample difference has zero SD
								t, df		t=29.90, df=2	t=2.678, df=2
								P value (two tailed)		0.0011	0.1157
								P value summary		**	ns
								Significant (alpha=0.05)?		Yes	No
b	Cell Cytotoxicity (n=3) measured by LDH release in control or WIPI4 siRNA treated ATG16KO HeLa and its control cells.
WT HeLa scr			WT HeLa siWIPI4					Column B	ctrl siWIPI4		Column D	ATG16 KO siWIPI4
100	100	100	196.547	172.346	204.346			Theoretical mean	100		vs.	vs.
ATG16 KO scr			ATG16 KO siWIPI4					Actual mean	191.1		Column C	ATG16 KO scr
103.433	92.5435	105.436	212.154	175.135	182.155			Number of values	3
											Paired t test
								One sample t test			P value	0.0119
								t, df	t=9.454, df=2		P value summary	*
								P value (two tailed)	0.011		Significantly different (P < 0.05)?	Yes
								P value summary	*		One- or two-tailed P value?	Two-tailed
								Significant (alpha=0.05)?	Yes		t, df	t=9.083, df=2
											Number of pairs	3
c
Uninjected		wdr45_KD		atg7_KD		wdr45_KD + atg7_KD			Table Analyzed	Data 1		Table Analyzed	Data 1		Table Analyzed	Data 1		Table Analyzed	Data 1		Table Analyzed	Data 1		Table Analyzed	Data 1		Table Analyzed	Data 1		Table Analyzed	Data 1		Table Analyzed	Data 1		Table Analyzed	Data 1
DMSO	Fer-1	DMSO	Fer-1	DMSO	Fer-1	DMSO	Fer-1		Column A	DMSO		Column A	DMSO		Column C	DMSO		Column A	DMSO		Column G	DMSO		Column A	DMSO		Column A	DMSO		Column A	DMSO		Column E	DMSO		Column A	DMSO
0.283	0.208	0.182	0.261	0.223	0.292	0.284	0.248		vs	vs		vs	vs		vs	vs		vs	vs		vs	vs		vs	vs		vs	vs		vs	vs		vs	vs		vs	vs
0.292	0.304	0.194	0.278	0.202	0.23	0.184	0.25		Column B	Fer-1		Column C	DMSO		Column D	Fer-1		Column G	DMSO		Column H	Fer-1		Column E	DMSO		Column F	Fer-1		Column D	Fer-1		Column F	Fer-1		Column H	Fer-1
0.302	0.198	0.16	0.246	0.181	0.215	0.173	0.286
0.287	0.25	0.189	0.218	0.256	0.269	0.184	0.283		Unpaired t test			Unpaired t test			Unpaired t test			Unpaired t test			Unpaired t test			Unpaired t test			Unpaired t test			Unpaired t test			Unpaired t test			Unpaired t test
0.258	0.284	0.284	0.245	0.244	0.27	0.267	0.298		P value	0.1857		P value	0.0402		P value	0.0012		P value	0.0316		P value	0.0038		P value	0.4689		P value	0.4385		P value	0.3488		P value	0.9949		P value	0.5119
0.214	0.28	0.232	0.257	0.211	0.181	0.202	0.211		P value summary	ns		P value summary	*		P value summary	**		P value summary	*		P value summary	**		P value summary	ns		P value summary	ns		P value summary	ns		P value summary	ns		P value summary	ns
0.218	0.256	0.163	0.282	0.241	0.19	0.224	0.26		Are means signif. different? (P < 0.05)	No		Are means signif. different? (P < 0.05)	Yes		Are means signif. different? (P < 0.05)	Yes		Are means signif. different? (P < 0.05)	Yes		Are means signif. different? (P < 0.05)	Yes		Are means signif. different? (P < 0.05)	No		Are means signif. different? (P < 0.05)	No		Are means signif. different? (P < 0.05)	No		Are means signif. different? (P < 0.05)	No		Are means signif. different? (P < 0.05)	No
0.21	0.316	0.176	0.263	0.272	0.173	0.216	0.25		One- or two-tailed P value?	Two-tailed		One- or two-tailed P value?	Two-tailed		One- or two-tailed P value?	Two-tailed		One- or two-tailed P value?	Two-tailed		One- or two-tailed P value?	Two-tailed		One- or two-tailed P value?	Two-tailed		One- or two-tailed P value?	Two-tailed		One- or two-tailed P value?	Two-tailed		One- or two-tailed P value?	Two-tailed		One- or two-tailed P value?	Two-tailed
0.179	0.276	0.163	0.273	0.173	0.268	0.184	0.302		t, df	t=1.343 df=46		t, df	t=2.108 df=49		t, df	t=3.445 df=51		t, df	t=2.211 df=50		t, df	t=3.048 df=46		t, df	t=0.7300 df=49		t, df	t=0.7813 df=48		t, df	t=0.9455 df=52		t, df	t=0.006381 df=47		t, df	t=0.6610 df=46
0.208	0.202	0.275	0.268	0.161	0.227	0.182	0.228
0.19	0.251	0.188	0.261	0.163	0.208	0.269	0.309
0.227	0.216	0.219	0.225	0.175	0.176	0.236	0.226
0.216	0.238	0.232	0.205	0.237	0.187	0.219	0.195
0.178	0.19	0.227	0.164	0.293	0.225	0.182	0.229
0.193	0.279	0.216	0.225	0.302	0.237	0.203	0.209
0.233	0.25	0.154	0.254	0.247	0.2	0.203	0.224
0.273	0.198	0.155	0.244	0.238	0.246	0.188	0.254
0.175	0.269	0.213	0.211	0.214	0.211	0.205	0.199
0.191	0.245	0.187	0.209	0.245	0.23	0.236	0.2
0.205	0.29	0.269	0.231	0.249	0.281	0.174	0.254
0.307	0.22	0.273	0.248	0.151	0.199	0.229	0.236
0.258	0.293	0.263	0.291	0.269	0.225	0.169	0.184
0.307		0.237	0.277	0.253	0.215	0.18
0.223		0.156	0.257	0.209	0.275	0.179
0.24		0.241	0.243	0.249		0.282
0.24			0.228			0.234
			0.28
			0.196
e									WT scr	WT siWIPI4	ATG2A/B KO scr		Column D	ATG2A/B siWIPI4
	ATG2A/B WT							Theoretical mean	100	100	100		vs.	vs.
scr	100	100	100	100	100	100		Actual mean	100	167.4	112.8		Column C	ATG2A/B scr
siWIPI4	140.781	211.25	139.038	179.398	150.399	183.449		Number of values	6	6	6
	ATG2A/B KO												Paired t test
scr	119.093	105.596	110.093	112.436	120.348	108.945		One sample t test	Sample difference has zero SD				P value	0.4262
siWIPI4	94.5435	141.215	137.86	103.445	139.371	109.199		t, df		t=5.746, df=5	t=5.345, df=5		P value summary	ns
								P value (two tailed)		0.0022	0.0031		Significantly different (P < 0.05)?	No
								P value summary		**	**		One- or two-tailed P value?	Two-tailed
								Significant (alpha=0.05)?		Yes	Yes		t, df	t=0.8657, df=5
													Number of pairs	6
f	MDA levels (n=3) of control or WIPI4 siRNA knockdown ATG2 WT and knockout cells								scr	siWIPI4		Column D	ATG2 KO siWIPI4
								Theoretical mean	100	100		vs.	vs.
	ATG2 WT		ATG2 KO					Actual mean	100	135.1		Column C	ATG2 KO scr
	scr	siWIPI4	scr	siWIPI4				Number of values	3	3
	100	141.404	148.57	110.033								Paired t test
	100	125.513	54.3703	82.9517				One sample t test	Sample difference has zero SD			P value	0.7243
	100	138.502	88.7612	74.8665				t, df		t=7.193, df=2		P value summary	ns
								P value (two tailed)		0.0188		Significantly different (P < 0.05)?	No
								P value summary		*		One- or two-tailed P value?	Two-tailed
								Significant (alpha=0.05)?		Yes		t, df	t=0.4056, df=2
												Number of pairs	3
g
GFP DMSO	ATG2 GFP DMSO	GFP Lip-1	ATG2 GFP Lip-1	GFP Fer-1	ATG2 GFP Fer-1				GFP DMSO	ATG2 GFP DMSO		Column D	ATG2 GFP Lip-1		Column F	ATG2 GFP Fer-1
100	91.0451	99.7559	101.022	100.785	103.479			Theoretical mean	100	100		vs.	vs.		vs.	vs.
100	86.093	93.3894	95.638	93.622	98.7271			Actual mean	100	88.19		Column B	ATG2 GFP DMSO		Column B	ATG2 GFP DMSO
100	87.4273	100.469	100.298	99.2283	99.3476			Number of values	3	3
												Paired t test			Paired t test
								One sample t test	Sample difference has zero SD			P value	0.00922255		P value	0.0003
								t, df		t=7.984, df=2		P value summary	**		P value summary	***
								P value (two tailed)		0.0153		Significantly different (P < 0.05)?	Yes		Significantly different (P < 0.05)?	Yes
								P value summary		*		One- or two-tailed P value?	Two-tailed		One- or two-tailed P value?	Two-tailed
								Significant (alpha=0.05)?		Yes		t, df	t=10.34, df=2		t, df	t=58.01, df=2
												Number of pairs	3		Number of pairs	3
h
scr GFP	siWIPI4 GFP	scr GFP-WIPI4	siWIPI4 GFP-WIPI4	scr GFP-WIPI4 LOOP3	siWIPI4 GFP-WIPI4 LOOP3				siWIPI4 GFP	scr GFP-WIPI4	siWIPI4 GFP-WIPI4	siWIPI4 GFP-WIPI4 LOOP3			siWIPI4 GFP-WIPI4			siWIPI4 GFP-WIPI4 LOOP3			siWIPI4 GFP
100	170.628	91.391	58.5415	112.188	148.818			Theoretical mean	100	100	100	100			vs.			vs.			vs.
100	240.658	137.7	141.298	210.618	207.475			Actual mean	174.8	103.6	93.22	166.4			siWIPI4 GFP			siWIPI4 GFP-WIPI4			siWIPI4 GFP-WIPI4 LOOP3
100	141.859	79.6367	110.922	117.986	191.725			Number of values	4	4	4	4
100	146.236	105.87	62.1239	79.27	117.697									Paired t test			Paired t test			Paired t test
								One sample t test						P value	0.0205		P value	0.0025		P value	0.6462
								t, df	t=3.278, df=3	t=0.2907, df=3	t=0.3391, df=3	t=3.251, df=3		P value summary	*		P value summary	**		P value summary	ns
								P value (two tailed)	0.0465	0.7902	0.7569	0.0474		Significantly different (P < 0.05)?	Yes		Significantly different (P < 0.05)?	Yes		Significantly different (P < 0.05)?	No
								P value summary	*	ns	ns	*		One- or two-tailed P value?	Two-tailed		One- or two-tailed P value?	Two-tailed		One- or two-tailed P value?	Two-tailed
								Significant (alpha=0.05)?	Yes	No	No	Yes		t, df	t=4.497, df=3		t, df	t=9.521, df=3		t, df	t=0.5083, df=3
														Number of pairs	4		Number of pairs	4		Number of pairs	4

## Sheet: Figure 4
a	time length of ATG2 GFP in LC3 RFP (seconds)
scr	siWIPI4							Paired t test			The observed time window is 3.87*36 s=139.32s
134.805	97.395							P value	0.0015
130.935	94.815							P value summary	**
73.53	32.508							Significantly different (P < 0.05)?	Yes
								One- or two-tailed P value?	Two-tailed
								t, df	t=26.03, df=2
								Number of pairs	3
c	Pearson's coeffient of ATG2A and Calnexin per image in ATG16 knockout HeLa and its control cells, with/ without WIPI4 knockout, normalised to its control construct
WT HeLa spcas9	WT HeLa Exon 3 KO	ATG16 KO spCas9	ATG16 KO Exon 3 KO						WT HeLa Exon 3 KO	ATG16 KO Exon 3 KO
1	1.57242	1	1.32482					Theoretical mean	1	1
1	1.35143	1	1.51459					Actual mean	1.498	1.366
1	1.57051	1	1.25714					Number of values	3	3
								One sample t test
								t, df	t=6.791, df=2	t=4.744, df=2
								P value (two tailed)	0.021	0.0417
								P value summary	*	*
								Significant (alpha=0.05)?	Yes	Yes
												Number of pairs	3

## Sheet: Figure 5
a
scr	siWIPI4	siTOM40	siWIPI4+ siTOM40					scr	siWIPI4		Column D	siWIPI4+ siTOM40
100	223.95	146.92	175.45				Theoretical mean	100	100		vs.	vs.
100	228.56	179.36	142.5				Actual mean	100	224.8		Column C	siTOM40
100	221.86	114.77	133.79				Number of values	3	3
											Paired t test
							One sample t test	Sample difference has zero SD			P value	0.8774
							t, df		t=63.05, df=2		P value summary	ns
							P value (two tailed)		0.0003		Significantly different (P < 0.05)?	No
							P value summary		***		One- or two-tailed P value?	Two-tailed
							Significant (alpha=0.05)?		Yes		t, df	t=0.1747, df=2
											Number of pairs	3
								WT	MLD	YFS
							Theoretical mean	100	100	100
							Actual mean	100	35.05	184.1
							Number of values	4	4	4
							One sample t test	Sample difference has zero SD
b	WB IP MLD and YFS with WIPI4 in HeLa						t, df		t=11.83, df=3	t=3.920, df=3
WT	MLD	YFS					P value (two tailed)		0.0013	0.0295
100	21.67	207.3					P value summary		**	*
100	30.51	232.1					Significant (alpha=0.05)?		Yes	Yes
100	42.9982	140.261
100	45.0119	156.619					How big is the discrepancy?
							Discrepancy		-64.95	84.07
							SD of discrepancy		10.99	42.89
							SEM of discrepancy		5.493	21.45
							95% confidence interval		-82.43 to -47.47	15.82 to 152.3
							R squared (partial eta squared)		0.979	0.8367
e
GFP	GFP-ATG2A	GFP-ATG2A-Δ						GFP	GFP-ATG2A	GFP-ATG2A-ΔMLD
100	150.557	97.4235					Theoretical mean	100	100	100
100	171.435	93.5635					Actual mean	100	169	93.5
100	184.984	89.5235					Number of values	3	3	3
							One sample t test	Sample difference has zero SD
							t, df		t=6.890, df=2	t=2.848, df=2
							P value (two tailed)		0.0204	0.1043
							P value summary		*	ns
							Significant (alpha=0.05)?		Yes	No
f
GFP	GFP-ATG2A WT	GFP-ATG2A MLD	GFP-ATG2A YFS
100	128.924	107.686	168.518					GFP	GFP-ATG2A WT	GFP-ATG2A MLD	GFP-ATG2A YFS		Column D	GFP-ATG2A YFS		Column C	GFP-ATG2A MLD
100	164.023	126.251	198.026				Theoretical mean	100	100	100	100		vs.	vs.		vs.	vs.
100	142.908	112.697	183.133				Actual mean	100	140.7	111.2	175.6		Column B	GFP-ATG2A WT		Column B	GFP-ATG2A WT
100	126.749	98.0927	152.689				Number of values	4	4	4	4
													Paired t test			Paired t test
							One sample t test	Sample difference has zero SD					P value	0.0018		P value	0.0032
							t, df		t=4.741, df=3	t=1.906, df=3	t=7.773, df=3		P value summary	**		P value summary	**
							P value (two tailed)		0.0178	0.1527	0.0044		Significantly different (P < 0.05)?	Yes		Significantly different (P < 0.05)?	Yes
							P value summary		*	ns	**		One- or two-tailed P value?	Two-tailed		One- or two-tailed P value?	Two-tailed
							Significant (alpha=0.05)?		Yes	No	Yes		t, df	t=10.56, df=3		t, df	t=8.693, df=3
g	Means of each biological repeat												Number of pairs	4		Number of pairs	4
scr	shWIPI4	shWIPI4 PISD-inhibitor					Column B	shWIPI4		Column C	shWIPI4 PISD-inhibitor
1	3.83925	1.21932					vs.	vs.		vs.	vs.
1	3.48523	1.00201					Column A	scr		Column B	shWIPI4
1	4.47251	1.08976
							Unpaired t test			Paired t test
							P value	0.0005		P value	0.0096
							P value summary	***		P value summary	**
							Significantly different (P < 0.05)?	Yes		Significantly different (P < 0.05)?	Yes
							One- or two-tailed P value?	Two-tailed		One- or two-tailed P value?	Two-tailed
							t, df	t=10.15, df=4		t, df	t=10.11, df=2
										Number of pairs	3
h
	scr							scr vehicle	scr MitoTEMPO 3 µM	scr MitoTEMPO 10µM	siW4 vehicle	siW4 MitoTEMPO 3 µM	siW4 MitoTEMPO 10µM		Column E	siW4 MitoTEMPO 3 µM		Column F	siW4 MitoTEMPO 10µM
vehicle	100	100	100	100			Theoretical mean	100	100	100	100	100	100		vs.	vs.		vs.	vs.
MitoTEMPO 3 µM	118.024	84.0153	122.371	62.4083			Actual mean	100	96.7	112.9	163.5	102.7	108.1		Column D	siW4 vehicle		Column D	siW4 vehicle
MitoTEMPO 10 µM	77.6386	121.356	171.209	81.4244			Number of values	4	4	4	4	4	4
	siWIPI4														Paired t test			Paired t test
vehicle	204.771	187.596	132.984	128.488			One sample t test	Sample difference has zero SD							P value	0.0037		P value	0.0125
MitoTEMPO 3 µM	143.614	106.266	83.6554	77.3128			t, df		t=0.2306, df=3	t=0.5919, df=3	t=3.299, df=3	t=0.1810, df=3	t=0.8548, df=3		P value summary	**		P value summary	*
MitoTEMPO 10 µM	131.036	115.985	89.5513	95.8884			P value (two tailed)		0.8325	0.5956	0.0458	0.8679	0.4555		Significantly different (P < 0.05)?	Yes		Significantly different (P < 0.05)?	Yes
							P value summary		ns	ns	*	ns	ns		One- or two-tailed P value?	Two-tailed		One- or two-tailed P value?	Two-tailed
							Significant (alpha=0.05)?		No	No	Yes	No	No		t, df	t=8.281, df=3		t, df	t=5.397, df=3
															Number of pairs	4		Number of pairs	4
i	Cytotoxicity (n=3) measured by LDH release in mitocohndria-null HeLa cells and it's uniduced control cells.
	DMSO		CCCP 12.5µM 48h					scr DMSO	siWIPI4 DMSO	scr CCCP			siWIPI4 CCCP
	scr DMSO	siWIPI4 DMSO	scr CCCP	siWIPI4 CCCP			Theoretical mean	100	100	100			vs.
Exp1	100	221.035	115.514	82.7487			Actual mean	100	212.6	109.3			scr CCCP
Exp2	100	220.863	118.876	91.4953			Number of values	3	3	3
Exp3	100	196.015	93.5444	79.0022								Paired t test
							One sample t test	Sample difference has zero SD				P value	0.044
							t, df		t=13.55, df=2	t=1.172, df=2		P value summary	*
							P value (two tailed)		0.0054	0.3618		Significantly different (P < 0.05)?	Yes
							P value summary		**	ns		One- or two-tailed P value?	Two-tailed
							Significant (alpha=0.05)?		Yes	No		t, df	t=4.606, df=2

## Sheet: Figure 6
a	PE (nmol / mg protein)					Column B	siWIPI4
scr	siWIPI4					vs.	vs.
240.105	325.764					Column A	scr
210.222	272.039
188.746	263.004					Paired t test
208.505	292.82					P value	0.0008
						P value summary	***
						Significantly different (P < 0.05)?	Yes
						One- or two-tailed P value?	Two-tailed
						t, df	t=13.86, df=3
						Number of pairs	4
b	PE (nmol / mg protein)					Column B	siWIPI4
scr	siWIPI4					vs.	vs.
92.721	87.4699					Column A	scr
102.71	153.584
120.92	101.221					Paired t test
						P value	0.7269
						P value summary	ns
						Significantly different (P < 0.05)?	No
						One- or two-tailed P value?	Two-tailed
						t, df	t=0.4015, df=2
						Number of pairs	3
c	PC (nmol / mg protein)					Column B	siWIPI4
scr	siWIPI4					vs.	vs.
322.579	323.571					Column A	scr
432.535	473.889
234.372	269.784					Paired t test
						P value	0.1756
						P value summary	ns
						Significantly different (P < 0.05)?	No
						One- or two-tailed P value?	Two-tailed
						t, df	t=2.060, df=2
						Number of pairs	3
d	PS (nmol / mg protein)					Column B	siWIPI4
scr	siWIPI4					vs.	vs.
8.1061	8.00867					Column A	scr
11.4923	8.73362
11.3271	10.4715					Paired t test
						P value	0.2585
						P value summary	ns
						Significantly different (P < 0.05)?	No
						One- or two-tailed P value?	Two-tailed
						t, df	t=1.563, df=2
						Number of pairs	3
e	unsaturated fatty acids (mg/dL)
mito		total				Paired t test			Paired t test
spcas9	Exon 3	spcas9	Exon 3			P value	0.0261		P value	0.4501
90.5081	123.658	122.309	141.658			P value summary	*		P value summary	ns
87.4967	135.02	147.697	119.9			Significantly different (P < 0.05)?	Yes		Significantly different (P < 0.05)?	No
72.8235	100.397	95.6618	49.8529			One- or two-tailed P value?	Two-tailed		One- or two-tailed P value?	Two-tailed
						t, df	t=6.072, df=2		t, df	t=0.9310, df=2
						Number of pairs	3		Number of pairs	3
f	PE (nmol / mg protein)					Column B	GFP-ATG2A		Column C	GFP-ATG2A LTD		Column C	GFP-ATG2A LTD
GFP	GFP-ATG2A	GFP-ATG2A LTD				vs.	vs.		vs.	vs.		vs.	vs.
114.845	249.444	126.4				Column A	GFP		Column A	GFP		Column B	GFP-ATG2A
176.811	210.162	197.272
121.093	221.293	143.039				Paired t test			Paired t test			Paired t test
						P value	0.0089		P value	0.1159		P value	0.0294
						P value summary	**		P value summary	ns		P value summary	*
						Significantly different (P < 0.05)?	Yes		Significantly different (P < 0.05)?	No		Significantly different (P < 0.05)?	Yes
						One- or two-tailed P value?	Two-tailed		One- or two-tailed P value?	Two-tailed		One- or two-tailed P value?	Two-tailed
						t, df	t=10.52, df=2		t, df	t=2.676, df=2		t, df	t=5.704, df=2
						Number of pairs	3		Number of pairs	3		Number of pairs	3
g
GFP	GFP-ATG2A	GFP-ATG2A LTD				Column B	GFP-ATG2A		Column C	GFP-ATG2A LTD		Column C	GFP-ATG2A LTD
161.22	154.181	166.239				vs.	vs.		vs.	vs.		vs.	vs.
179.836	179.175	173.075				Column A	GFP		Column A	GFP		Column B	GFP-ATG2A
140.098	150.876	146.986
						Paired t test			Paired t test			Paired t test
						P value	0.8621		P value	0.7269		P value	0.9151
						P value summary	ns		P value summary	ns		P value summary	ns
						Significantly different (P < 0.05)?	No		Significantly different (P < 0.05)?	No		Significantly different (P < 0.05)?	No
						One- or two-tailed P value?	Two-tailed		One- or two-tailed P value?	Two-tailed		One- or two-tailed P value?	Two-tailed
						t, df	t=0.1968, df=2		t, df	t=0.4015, df=2		t, df	t=0.1205, df=2
						Number of pairs	3		Number of pairs	3		Number of pairs	3
h
GFP	GFP-ATG2A WT	GFP-ATG2A LTD				Column C	GFP-ATG2A LTD			GFP	GFP-ATG2A WT
100	159.503	128.509				vs.	vs.		Theoretical mean	100	100
100	138.66	110.615				Column B	GFP-ATG2A WT		Actual mean	100	171.3
100	141.573	97.3922							Number of values	7	7
100	182.576	109.356				Paired t test
100	246.287	136.097				P value	0.0058		One sample t test	Sample difference has zero SD
100	141.645	127.587				P value summary	**		t, df		t=4.864, df=6
100	188.822	127.732				Significantly different (P < 0.05)?	Yes		P value (two tailed)		0.0028
						One- or two-tailed P value?	Two-tailed		P value summary		**
						t, df	t=4.176, df=6		Significant (alpha=0.05)?		Yes
						Number of pairs	7
i	iPS neurons cytotoxicity
scr										scr DMSO	V-ZAD	Nec-1	Lip-1	Fer-1	shWIPI4 DMSO		Column J	shWIPI4 V-ZAD		Column K	shWIPI4 Nec-1		Column L	shWIPI4 Lip-1		Column M	shWIPI4 Fer-1		Column N	shWIPI4 MT		Column O	shWIPI4 QH2		Column P	shWIPI4 iPISD
DMSO	V-ZAD	Nec-1	Lip-1	Fer-1	MT	QH2	iPISD		Theoretical mean	100	100	100	100	100	100		vs.	vs.		vs.	vs.		vs.	vs.		vs.	vs.		vs.	vs.		vs.	vs.		vs.	vs.
100	119.433	105.243	83.3464	92.3452	80.6566	102.345	98.8548		Actual mean	100	116.4	111	88.31	93.28	129.3		Column I	shWIPI4 DMSO		Column I	shWIPI4 DMSO		Column I	shWIPI4 DMSO		Column I	shWIPI4 DMSO		Column I	shWIPI4 DMSO		Column I	shWIPI4 DMSO		Column I	shWIPI4 DMSO
100	116.456	119.323	89.2363	95.2457	93.3562	103.362	96.2462		Number of values	3	3	3	3	3	3
100	113.457	108.346	92.3568	92.2568	89.4653	93.3463	102.435										Paired t test			Paired t test			Paired t test			Paired t test			Paired t test			Paired t test			Paired t test
shWIPI4									One sample t test	Sample difference has zero SD							P value	0.4443		P value	0.4598		P value	0.0012		P value	0.0043		P value	0.0036		P value	0.0212		P value	0.0064
DMSO	V-ZAD	Nec-1	Lip-1	Fer-1	MT	QH2	iPISD		t, df		t=9.535, df=2	t=2.569, df=2	t=4.424, df=2	t=6.841, df=2	t=12.87, df=2		P value summary	ns		P value summary	ns		P value summary	**		P value summary	**		P value summary	**		P value summary	*		P value summary	**
129.241	130.325	111.462	73.9781	91.0866	85.9518	88.6598	80.0205		P value (two tailed)		0.0108	0.124	0.0475	0.0207	0.006		Significantly different (P < 0.05)?	No		Significantly different (P < 0.05)?	No		Significantly different (P < 0.05)?	Yes		Significantly different (P < 0.05)?	Yes		Significantly different (P < 0.05)?	Yes		Significantly different (P < 0.05)?	Yes		Significantly different (P < 0.05)?	Yes
133.287	129.325	136.246	77.8598	85.6484	80.5674	68.6743	74.6846		P value summary		*	ns	*	*	**		One- or two-tailed P value?	Two-tailed		One- or two-tailed P value?	Two-tailed		One- or two-tailed P value?	Two-tailed		One- or two-tailed P value?	Two-tailed		One- or two-tailed P value?	Two-tailed		One- or two-tailed P value?	Two-tailed		One- or two-tailed P value?	Two-tailed
125.4	124.145	123.236	63.967	79.7867	73.9893	80.5857	80.6255		Significant (alpha=0.05)?		Yes	No	Yes	Yes	Yes		t, df	t=0.9452, df=2		t, df	t=0.9079, df=2		t, df	t=28.26, df=2		t, df	t=15.19, df=2		t, df	t=16.66, df=2		t, df	t=6.751, df=2		t, df	t=12.48, df=2

## Sheet: Figure 7
a	HeLa siPISD LDH
scr	siWIPI4	siPISD	siWIPI4 +siPISD					scr	siWIPI4	siPISD	siWIPI4 +siPISD		Column D	siWIPI4 +siPISD
87.848	100	65.2882	56.8095				Theoretical mean	100	100	100	100		vs.	vs.
79.6224	100	73.3004	78.5366				Actual mean	83.43	100	75.45	73.26		Column C	siPISD
82.8179	100	87.7686	84.4429				Number of values	3	3	3	3
													Paired t test
							One sample t test		Sample difference has zero SD				P value	0.639
							t, df	t=6.921, df=2		t=3.732, df=2	t=3.182, df=2		P value summary	ns
							P value (two tailed)	0.0202		0.0649	0.0862		Significantly different (P < 0.05)?	No
							P value summary	*		ns	ns		One- or two-tailed P value?	Two-tailed
							Significant (alpha=0.05)?	Yes		No	No		t, df	t=0.5474, df=2
													Number of pairs	3
b	ATG2A/B KO cells LDH
GFP		ATG2 GFP
scr	simitoPISD	scr	simitoPISD				Theoretical mean	100	100	100	100		Column D	simitoPISD
100	141.177	255.882	144.118				Actual mean	100	87.65	180.9	103.8		vs.	vs.
100	117.647	195.588	132.353				Number of values	5	5	5	5		Column C	scr
100	76.4706	166.177	98.5294
100	67.6471	157.353	76.4706				One sample t test	Sample difference has zero SD					Paired t test
100	35.2941	129.412	67.6471				t, df		t=0.6588, df=4	t=3.759, df=4	t=0.2543, df=4		P value	0.0012
							P value (two tailed)		0.546	0.0198	0.8118		P value summary	**
							P value summary		ns	*	ns		Significantly different (P < 0.05)?	Yes
							Significant (alpha=0.05)?		No	Yes	No		One- or two-tailed P value?	Two-tailed
													t, df	t=8.279, df=4
													Number of pairs	5
c	MDA levels (n=3) of control or WIPI4 siRNA knockdown HeLa cells
GFP scr	GFP siPISD	ATG2 WT scr	ATG2 WT siPISD				Column B	GFP siPISD		Column D	ATG2 WT siPISD
1.49114	1.44149	5.02135	1.46665				vs.	vs.		vs.	vs.
1.27726	1.35002	6.22045	1.68534				Column A	GFP scr		Column C	ATG2 WT scr
1.51325	1.4745	5.25616	1.6514
							Paired t test			Paired t test
							P value	0.9062		P value	0.0066
							P value summary	ns		P value summary	**
							Significantly different (P < 0.05)?	No		Significantly different (P < 0.05)?	Yes
							One- or two-tailed P value?	Two-tailed		One- or two-tailed P value?	Two-tailed
							t, df	t=0.1332, df=2		t, df	t=12.23, df=2
							Number of pairs	3		Number of pairs	3
d	PE
GFP		ATG2 GFP					Column B	simitoPISD		Column D	simitoPISD
scr	simitoPISD	scr	simitoPISD				vs.	vs.		vs.	vs.
114.758	129.353	184.987	141.177				Column A	scr		Column C	scr
72.5474	69.0256	158.298	98.5294
101.457	74.3475	170.059	117.766				Paired t test			Paired t test
							P value	0.7012		P value	0.0078
							P value summary	ns		P value summary	**
							Significantly different (P < 0.05)?	No		Significantly different (P < 0.05)?	Yes
							One- or two-tailed P value?	Two-tailed		One- or two-tailed P value?	Two-tailed
							t, df	t=0.4428, df=2		t, df	t=11.27, df=2
							Number of pairs	3		Number of pairs	3
e
DMSO FLAG	Lip-1 FLAG	DMSO PISD FLAG	Lip-1 PISD FLAG					DMSO FLAG	Lip-1 FLAG	DMSO PISD FLAG	Lip-1 PISD FLAG		Column D	Lip-1 PISD FLAG
100	122.346	237.456	156.085				Theoretical mean	100	100	100	100		vs.	vs.
100	206.409	302.54	213.543				Actual mean	100	133.4	254.4	160.2		Column C	DMSO PISD FLAG
100	71.4843	223.249	110.966				Number of values	3	3	3	3
													Paired t test
							One sample t test	Sample difference has zero SD					P value	0.0096
							t, df		t=0.8493, df=2	t=6.326, df=2	t=2.028, df=2		P value summary	**
							P value (two tailed)		0.4851	0.0241	0.1797		Significantly different (P < 0.05)?	Yes
							P value summary		ns	*	ns		One- or two-tailed P value?	Two-tailed
							Significant (alpha=0.05)?		No	Yes	No		t, df	t=10.13, df=2
													Number of pairs	3
f
WT		ATG2A/B					Column B	WT 1.5h		Column D	ATG2A/B 1.5h		Column C	ATG2A/B KO 0
0	1.5h	0	1.5h				vs.	vs.		vs.	vs.		vs.	vs.
1.31276	1.65614	0.999435	0.799127				Column A	WT 0		Column C	ATG2A/B KO 0		Column A	WT 0
1.30568	1.64546	0.845683	0.786513
1.35469	1.71685	0.584318	0.85973				Paired t test			Paired t test			Paired t test
							P value	0.0004		P value	0.9734		P value	0.0622
							P value summary	***		P value summary	ns		P value summary	ns
							Significantly different (P < 0.05)?	Yes		Significantly different (P < 0.05)?	No		Significantly different (P < 0.05)?	No
							One- or two-tailed P value?	Two-tailed		One- or two-tailed P value?	Two-tailed		One- or two-tailed P value?	Two-tailed
							t, df	t=50.20, df=2		t, df	t=0.03765, df=2		t, df	t=3.819, df=2
							Number of pairs	3		Number of pairs	3		Number of pairs	3
g
siWIPI4 0	siWIPI4 1.5	si-mito-PISD 0	si-mito-PISD 1.5				Column B	siWIPI4 1.5		Column D	si-mito-PISD 1.5
1.23755	1.13177	0.845054	0.254732				vs.	vs.		vs.	vs.
1.22886	1.06513	0.814653	0.284762				Column A	siWIPI4 0		Column C	si-mito-PISD 0
0.884624	0.631114	0.646722	0.213476
1.08398	1.22873	0.766666	0.206712				Paired t test			Paired t test
							P value	0.3488		P value	0.0006
							P value summary	ns		P value summary	***
							Significantly different (P < 0.05)?	No		Significantly different (P < 0.05)?	Yes
							One- or two-tailed P value?	Two-tailed		One- or two-tailed P value?	Two-tailed
							t, df	t=1.108, df=3		t, df	t=15.53, df=3
							Number of pairs	4		Number of pairs	4
h								scr	siORP5/8	siW4	siW4+ siORP5/8		Column D	siW4+ siORP5/8
scr	siORP5/8	siW4	siW4+ siORP5/8				Theoretical mean	1	1	1	1		vs.	vs.
1	0.875121	1.4804	0.635231				Actual mean	1	0.7755	1.371	0.587		Column C	siW4
1	0.789013	1.36782	0.58986				Number of values	3	3	3	3
1	0.66227	1.26607	0.535813										Paired t test
							One sample t test	Sample difference has zero SD					P value	0.0018
							t, df		t=3.632, df=2	t=6.000, df=2	t=14.37, df=2		P value summary	**
							P value (two tailed)		0.0681	0.0267	0.0048		Significantly different (P < 0.05)?	Yes
							P value summary		ns	*	**		One- or two-tailed P value?	Two-tailed
							Significant (alpha=0.05)?		No	Yes	Yes		t, df	t=23.53, df=2
													Number of pairs	3
i
scr	siWIPI4	siWIPI4+siORP5/8					Column B	siWIPI4		Column C	siWIPI4+siORP5/8
170.665	215.14	134.458					vs.	vs.		vs.	vs.
182.598	216.304	145.897					Column A	scr		Column B	siWIPI4
197.75	261.179	197.958
							Paired t test			Paired t test
							P value	0.0322		P value	0.005
							P value summary	*		P value summary	**
							Significantly different (P < 0.05)?	Yes		Significantly different (P < 0.05)?	Yes
							One- or two-tailed P value?	Two-tailed		One- or two-tailed P value?	Two-tailed
							t, df	t=5.433, df=2		t, df	t=14.10, df=2
							Number of pairs	3		Number of pairs	3

## Sheet: Figure S1
S1b	Viability WIPI4 KD #2 in SH
	scr				siWIPI4						scr DMSO	scr Fer-1	siWIPI4 DMSO		Column D	siWIPI4 Fer-1
DMSO	100	100	100	100	76.6851	80.3726	76.172	91.1789		Theoretical mean	100	100	100		vs.	vs.
Fer-1	94.8801	90.8872	99.4812	84.6104	89.23	87.8473	89.9623	94.5691		Actual mean	100	92.46	81.1		Column C	siWIPI4 DMSO
										Number of values	4	4	4
															Paired t test
										One sample t test	Sample difference has zero SD				P value	0.0303
										t, df		t=2.390, df=3	t=5.420, df=3		P value summary	*
										P value (two tailed)		0.0967	0.0123		Significantly different (P < 0.05)?	Yes
										P value summary		ns	*		One- or two-tailed P value?	Two-tailed
										Significant (alpha=0.05)?		No	Yes		t, df	t=3.880, df=3
															Number of pairs	4
S1c	Viability WIPI4 KD #2 Lipo-1 in HeLa
scr DMSO	siWIPI4 DMSO	scr Lip-1	siWIPI4 Lip-1							Column D	siWIPI4 Lip-1			scr DMSO	siWIPI4 DMSO	scr Lip-1
100	72.0908	100.589	96.1021							vs.	vs.		Theoretical mean	100	100	100
100	56.0176	98.1071	78.945							Column B	siWIPI4 DMSO		Actual mean	100	64.41	98.66
100	65.1202	97.2972	79.2993										Number of values	3	3	3
										Paired t test
										P value	0.0226		One sample t test	Sample difference has zero SD
										P value summary	*		t, df		t=7.648, df=2	t=1.349, df=2
										Significantly different (P < 0.05)?	Yes		P value (two tailed)		0.0167	0.3099
										One- or two-tailed P value?	Two-tailed		P value summary		*	ns
										t, df	t=6.545, df=2		Significant (alpha=0.05)?		Yes	No
										Number of pairs	3
S1d	Viability WIPI4 KD inhibitors in HeLa
scr	siWIPI4										scr DMSO	siWIPI4 DMSO		Column C	Lip-1		Column D	Z-VAD		Column E	Necrostatin
DMSO	DMSO	Lip-1	Z-VAD	Necrostatin						Theoretical mean	100	100		vs.	vs.		vs.	vs.		vs.	vs.
100	79.2624	90.1088	70.8045	81.6269						Actual mean	100	74.52		Column B	DMSO		Column B	DMSO		Column B	DMSO
100	69.3933	79.9846	64.0989	63.6106						Number of values	5	5
100	76.2667	89.6212	67.4537	61.48										Paired t test			Paired t test			Paired t test
100	82.1742	89.0901	68.1705	63.8789						One sample t test	Sample difference has zero SD			P value	0.0014		P value	0.111		P value	0.0987
100	65.5122	81.1742	70.2987	61.7501						t, df		t=8.233, df=4		P value summary	**		P value summary	ns		P value summary	ns
										P value (two tailed)		0.0012		Significantly different (P < 0.05)?	Yes		Significantly different (P < 0.05)?	No		Significantly different (P < 0.05)?	No
										P value summary		**		One- or two-tailed P value?	Two-tailed		One- or two-tailed P value?	Two-tailed		One- or two-tailed P value?	Two-tailed
										Significant (alpha=0.05)?		Yes		t, df	t=7.823, df=4		t, df	t=2.040, df=4		t, df	t=2.143, df=4
														Number of pairs	5		Number of pairs	5		Number of pairs	5
S1g											siWIPI4
scr	siWIPI4									Theoretical mean	1
1	1.13297									Actual mean	1.161
1	1.22598									Number of values	3
1	1.1233
										One sample t test
										t, df	t=4.911, df=2
										P value (two tailed)	0.0391
										P value summary	*
										Significant (alpha=0.05)?	Yes
														Scr	6	7	8	9	10		Column H	6		Column I	7		Column J	8		Column K	9		Column L	10
													Theoretical mean	100	100	100	100	100	100		vs.	vs.		vs.	vs.		vs.	vs.		vs.	vs.		vs.	vs.
													Actual mean	100	137.9	143	128.6	135.5	138.9		Column B	6		Column C	7		Column G	8		Column E	9		Column F	10
													Number of values	3	3	3	3	3	3
S1i	LDH iPS neurons																				Paired t test			Paired t test			Paired t test			Paired t test			Paired t test
Scr	6	7	8	9	10	Scr	6	7	8	9	10		One sample t test	Sample difference has zero SD							P value	0.0075		P value	0.0146		P value	0.061		P value	0.0005		P value	0.0064
100	132.873	135.681	123.25	136.372	138.26	90.7919	92.6335	93.9227	100.737	86.0405	72.0994		t, df		t=8.759, df=2	t=10.76, df=2	t=6.937, df=2	t=5.879, df=2	t=6.416, df=2		P value summary	**		P value summary	*		P value summary	ns		P value summary	***		P value summary	**
100	146.537	149.438	125.786	145.567	149.746	100.674	94.246	85.4527	103.564	98.6485	75.7659		P value (two tailed)		0.0128	0.0085	0.0202	0.0277	0.0234		Significantly different (P < 0.05)?	Yes		Significantly different (P < 0.05)?	Yes		Significantly different (P < 0.05)?	No		Significantly different (P < 0.05)?	Yes		Significantly different (P < 0.05)?	Yes
100	134.353	143.797	136.679	124.676	128.764	96.4265	80.7568	91.8686	90.8579	77.6748	72.866		P value summary		*	**	*	*	*		One- or two-tailed P value?	Two-tailed		One- or two-tailed P value?	Two-tailed		One- or two-tailed P value?	Two-tailed		One- or two-tailed P value?	Two-tailed		One- or two-tailed P value?	Two-tailed
													Significant (alpha=0.05)?		Yes	Yes	Yes	Yes	Yes		t, df	t=11.46, df=2		t, df	t=8.182, df=2		t, df			t, df	t=42.78, df=2		t, df	t=12.48, df=2
			0.0610056																		Number of pairs	3		Number of pairs	3		Number of pairs	3		Number of pairs	3		Number of pairs	3
S1k	LDH Primary neurons													scr	1	2	3				Column H	1		Column I	2		Column J	3
DMSO				Fer-1									Theoretical mean	100	100	100	100				vs.	vs.		vs.	vs.		vs.	vs.
scr	1	2	3	scr	1	2	3						Actual mean	100	115.5	126.9	129.7				Column B	1		Column C	2		Column D	3
100	111.715	137.057	140.657	90.4544	67.4736	80.5531	79.3454						Number of values	3	3	3	3
100	109.945	120.93	127.275	83.392	70.4523	72.3454	75.5235						One sample t test	Sample difference has zero SD							Paired t test			Paired t test			Paired t test
100	120.925	107.787	121.257	93.2345	63.3454	69.5351	69.3451						t, df		t=5.598, df=2	t=5.285, df=2	t=5.186, df=2				P value	0.0088		P value	0.0019		P value	0.0033
													P value (two tailed)		0.0305	0.034	0.0352				P value summary	**		P value summary	**		P value summary	**
													P value summary		*	*	*				Significantly different (P < 0.05)?	Yes		Significantly different (P < 0.05)?	Yes		Significantly different (P < 0.05)?	Yes
													Significant (alpha=0.05)?		Yes	Yes	Yes				One- or two-tailed P value?	Two-tailed		One- or two-tailed P value?	Two-tailed		One- or two-tailed P value?	Two-tailed
																					t, df	t=10.59, df=2		t, df	t=22.97, df=2		t, df	t=17.40, df=2
S1l	qPCR																				Number of pairs	3		Number of pairs	3		Number of pairs	3
Uninjected	WIPI4 CRISPR												Column B	WIPI4 CRISPR
0.64	0.4												vs.	vs.
0.88	0.57												Column A	Uninjected
0.98	0.51
1.03	0.84												Unpaired t test
1.24	0.73												P value	0.0484
1.08	1.02												P value summary	*
1.31	1.09												Significantly different (P < 0.05)?	Yes
													One- or two-tailed P value?	Two-tailed
													t, df	t=2.197, df=12
S1m
Uninjected	0.64ng	0.96ng											Column B	0.64ng		Column C	0.96ng
0.254	0.222	0.194											vs.	vs.		vs.	vs.
0.23	0.189	0.181											Column A	Uninjected		Column A	Uninjected
0.192	0.194	0.156
0.215	0.204	0.189											Unpaired t test			Unpaired t test
0.266	0.193	0.201											P value	0.0356		P value	0.0143
0.252	0.25	0.234											P value summary	*		P value summary	*
0.231	0.248	0.22											Significantly different (P < 0.05)?	Yes		Significantly different (P < 0.05)?	Yes
0.178	0.296	0.242											One- or two-tailed P value?	Two-tailed		One- or two-tailed P value?	Two-tailed
0.253	0.197	0.24											t, df	t=2.154, df=55		t, df	t=2.564, df=39
0.244	0.24	0.189
0.159	0.211	0.206
0.253	0.225	0.222
0.276	0.232
0.214	0.261
0.206	0.21
0.269	0.201
0.236	0.262
0.296	0.218
0.269	0.253
0.215	0.174
0.252	0.176
0.311	0.251
0.241	0.201
0.201	0.158
0.233	0.18
0.235	0.179
0.151	0.233
0.263	0.205
0.266

## Sheet: Figure S2
c										scr	siATG7-10	siATG16	siATG2A/B	siWIPI4	siATG7-10 + siW4	siATG16 + siW4	siATG2A/B + siW4		Column F	siATG7-10		Column G	siATG16		Column H	siATG2A/B
scr	siATG7-10	siATG16	siATG2A/B	siWIPI4	siATG7-10	siATG16	siATG2A/B		Theoretical mean	100	100	100	100	100	100	100	100		vs.	vs.		vs.	vs.		vs.	vs.
100	96.5716	97.829	104.938	74.6421	80.9655	84.3415	92.0479		Actual mean	100	98.69	98.48	104.8	79.07	83.37	85.61	93.26		Column E	siWIPI4 + siATG7-10		Column E	siWIPI4 + siATG16		Column E	siWIPI4
100	98.8374	96.9283	99.0299	82.1029	86.3893	88.9304	94.4948		Number of values	3	3	3	3	3	3	3	3
100	100.658	100.679	110.356	80.4753	82.7685	83.5678	93.2365												Paired t test			Paired t test			Paired t test
									One sample t test	Sample difference has zero SD									P value	0.066		P value	0.0759		P value	0.0127
									t, df		t=1.109, df=2	t=1.346, df=2	t=1.460, df=2	t=9.239, df=2	t=10.43, df=2	t=8.597, df=2	t=9.541, df=2		P value summary	ns		P value summary	ns		P value summary	*
									P value (two tailed)		0.3828	0.3106	0.2818	0.0115	0.0091	0.0133	0.0108		Significantly different (P < 0.05)?	No		Significantly different (P < 0.05)?	No		Significantly different (P < 0.05)?	Yes
									P value summary		ns	ns	ns	*	**	*	*		One- or two-tailed P value?	Two-tailed		One- or two-tailed P value?	Two-tailed		One- or two-tailed P value?	Two-tailed
									Significant (alpha=0.05)?		No	No	No	Yes	Yes	Yes	Yes		t, df	t=3.697, df=2		t, df	t=3.419, df=2		t, df	t=8.793, df=2
e	Cytotoxicity (LDH release) in Beclin1 knockout and its control HeLa cells																		Number of pairs	3		Number of pairs	3		Number of pairs	3
BECN WT scr	BECN WT siWIPI4	BECN KO scr	BECN KO siWIPI4							BECN WT scr	BECN WT siWIPI4					BECN KO scr	BECN KO siWIPI4
100	141.923	100	145.816						Theoretical mean	100	100				Theoretical mean	100	100
100	135.521	100	129.525						Actual mean	100	135.3				Actual mean	100	127.8
100	117.48	100	107.468						Number of values	4	4				Number of values	4	4
100	146.125	100	128.581
									One sample t test	Sample difference has zero SD					One sample t test	Sample difference has zero SD
									t, df		t=5.583, df=3				t, df		t=3.542, df=3
									P value (two tailed)		0.0113				P value (two tailed)		0.0383
									P value summary		*				P value summary		*
									Significant (alpha=0.05)?		Yes				Significant (alpha=0.05)?		Yes
f	Dead DMSO/ULK1 inhibitor treated HeLa cell area measured using Incucyte
Scr DMSO	siWIPI4 DMSO	scr SB 5μM 24h	siWIPI4 SB 5μM 24h							Scr DMSO	siWIPI4 DMSO	scr SB 5μM 24h	siWIPI4 SB 5μM 24h		Column D	siWIPI4 SB 5μM 24h
1	1.74388	2.74098	4.87371						Theoretical mean	0	0	0	0		vs.	vs.
1	1.58438	2.33121	5.11296						Actual mean	1	1.759	2.534	5.005		Column C	scr SB 5μM 24h
1	1.9475	2.52886	5.02764						Number of values	3	3	3	3
															Paired t test
									One sample t test	Sample difference has zero SD					P value	0.0057
									t, df		t=16.74, df=2	t=21.42, df=2	t=71.49, df=2		P value summary	**
									P value (two tailed)		0.0036	0.0022	0.0002		Significantly different (P < 0.05)?	Yes
									P value summary		**	**	***		One- or two-tailed P value?	Two-tailed
									Significant (alpha=0.05)?		Yes	Yes	Yes		t, df	t=13.15, df=2
															Number of pairs	3
g
spCas9 DMSO	W4 KO DMSO	spCas9 Rap	W4 KO Rap							spCas9 DMSO	W4 KO DMSO	spCas9 Rap	W4 KO Rap		Column D	W4 KO Rap
100	148.077	119.231	173.077						Theoretical mean	100	100	100	100		vs.	vs.
100	157.821	197.632	240.169						Actual mean	100	148.1	144.6	194.3		Column C	spCas9 Rap
100	138.446	117.001	169.558						Number of values	3	3	3	3
															Paired t test
									One sample t test	Sample difference has zero SD					P value	0.0051
									t, df		t=8.602, df=2	t=1.683, df=2	t=4.103, df=2		P value summary	**
									P value (two tailed)		0.0132	0.2344	0.0546		Significantly different (P < 0.05)?	Yes
									P value summary		*	ns	ns		One- or two-tailed P value?	Two-tailed
									Significant (alpha=0.05)?		Yes	No	No		t, df	t=13.89, df=2
															Number of pairs	3

## Sheet: Figure S3
b	LDH release
scr	siWIPI4	siWIPI4 siATG2A/B					scr	siWIPI4	siWIPI4 siATG2A/B		Column C	siWIPI4 siATG2A/B
100	230.436	130.068				Theoretical mean	100	100	100		vs.	vs.
100	165.996	94.2051				Actual mean	100	185.1	115.8		Column B	siWIPI4
100	162.043	125.639				Number of values	4	4	4		Paired t test
						One sample t test	Sample difference has zero SD				P value	0.0113
						t, df		t=5.418, df=3	t=1.968, df=3		P value summary	*
						P value (two tailed)		0.0123	0.1438		Significantly different (P < 0.05)?	Yes
						P value summary		*	ns		One- or two-tailed P value?	Two-tailed
						Significant (alpha=0.05)?		Yes	No		t, df	t=5.600, df=3
											Number of pairs	4
c	MDA						scr	siWIPI4			Column C	siWIPI4 siATG2A/B
scr	siWIPI4	siWIPI4 siATG2A/B				Theoretical mean	100	100			vs.	vs.
100	220.882	151.316				Actual mean	100	168.5			Column B	siWIPI4
100	141.257	93.3365				Number of values	4	4
100	160.899	108.315									Paired t test
100	151.091	102.161				One sample t test	Sample difference has zero SD				P value	0.0017
						t, df		t=3.828, df=3			P value summary	**
						P value (two tailed)		0.0314			Significantly different (P < 0.05)?	Yes
						P value summary		*			One- or two-tailed P value?	Two-tailed
						Significant (alpha=0.05)?		Yes			t, df	t=10.87, df=3
											Number of pairs	4

[truncated: 7 more sheets: Figure S4, Figure S5, Figure S6, Figure S7, Figure S8, Figure S9, Figure S10]
